# Supplementary material for: The Association Between Fermented Food Intake and Hs-CRP Across Age Groups in Korean Adults: Effect Modification by Sodium Intake
Source: Nutrients. 2026 Apr 16;18(8):1264. doi: 10.3390/nu18081264 (PMC13119084; doi:10.3390/nu18081264)
Supplement: Supplementary file 1 [file nutrients-18-01264-s001.zip]

Archive with 1 entries (1 files):
- nutrients-4226722-supplementary.pdf
